# Supplementary material for: Factors associated with prolonged length of stay in the psychiatric emergency service
Source: PLoS One. 2018 Aug 20;13(8):e0202569. doi: 10.1371/journal.pone.0202569 (PMC6101399; doi:10.1371/journal.pone.0202569)
Supplement: S1 File — (XLSX) [file pone.0202569.s001.xlsx]

## Sheet: Raw data
No.	Gender	Age	MS	Living	Edu	Emp	Ppsy	Psyco	Phyco	Yearv	Monv	TOA	Holiday	Night	MOA	AIR	Resed	Triage	TIU	Invhos	AON	NP	AFH	NPIA	HIS	HIV	FHpsy	HAM	HCS	HISU	HPDU	LOS	LOS24	LOS48
1	0	46	0	2	1	0	295.34	0	0	100	7	19:47:00	0	0	1	0	1	5	0	0	16	0	18	5	1	1	1	0	0	0	0	06:43:00	0	0
2	1	47	1	1	2	0	296.5	1	1	100	6	09:16:00	0	0	6	0	0	5	0	0	19	0	20	9	1	1	0	0	0	0	0	05:44:00	0	0
3	1	48	1	1	1	0	295.7	0	0	101	2	12:53:00	0	0	3	0	1	5	1	0	22	0	22	3	0	0	0	0	0	0	0	02:42:00	0	0
4	1	48	3	1	2	0	296.43	0	0	100	1	02:10:00	1	1	1	0	0	5	1	0	24	0	24	19	0	1	0	1	0	0	0	08:10:00	0	0
5	0	52	0	0	1	0	295.9	0	1	103	12	14:13:00	0	0	6	0	0	5	1	0	25	0	27	6	0	1	1	0	1	0	0	45:27	1	0
6	1	63	1	1	1	0	295.7	0	1	104	11	10:44:00	0	0	3	0	1	0	1	0	30	0	36	7	0	1	0	0	0	0	0	24:16	1	0
7	0	50	1	1	2	0	295.3	0	1	101	3	01:28:00	0	1	0	0	0	5	0	0	26	0	27	4	0	1	0	0	1	0	0	09:57:00	0	0
8	0	40	0	0	1	0	295.9	0	0	103	6	20:19:00	0	0	3	0	0	5	0	0	14	0	17	13	1	1	0	0	1	0	0	00:11:00	0	0
9	1	51	1	0	1	0	295.7	0	1	104	8	19:36:00	0	0	0	0	0	1	0	0	25	0	26	1	1	1	0	0	0	0	0	00:44:00	0	0
10	0	45	0	0	1	1	296.44	1	1	102	4	14:04:00	0	0	1	0	0	5	1	0	18	0	23	23	0	1	0	1	1	0	0	03:56:00	0	0
11	0	53	2	2	3	0	295.62	1	0	100	8	12:37:00	0	0	6	0	0	5	1	0	30	0	33	2	0	0	1	1	1	0	0	26:13	1	0
12	1	64	1	1	0	0	296.44	0	1	102	2	18:18:00	0	0	3	1	1	5	1	0	25	0	43	7	0	1	0	1	0	0	0	02:42:00	0	0
13	0	26	0	1	2	0	299	1	0	104	5	21:59:00	0	0	3	0	0	2	0	0	23	0	4	9	1	1	0	0	0	0	0	11:41:00	0	0
14	1	50	1	1	0	0	295.12	0	1	102	8	07:57:00	0	1	3	1	0	5	0	0	18	0	29	0	0	0	0	0	0	0	0	08:48:00	0	0
15	0	36	0	1	2	0	296.9	0	1	102	6	21:07:00	0	0	3	0	1	5	0	0	16	0	17	1	1	0	0	0	0	0	0	14:33:00	0	0
16	0	44	0	1	2	0	295.82	0	0	100	5	06:39:00	0	1	1	0	0	5	1	0	25	0	28	0	0	0	0	0	1	0	0	04:06:00	0	0
17	0	40	0	0	2	1	295.3	0	0	102	11	15:05:00	1	0	1	0	0	5	1	0	20	0	22	11	1	1	1	1	0	1	0	22:25:00	0	0
18	0	64	1	1	0	0	296.44	0	1	102	4	12:11:00	0	0	1	0	1	5	1	0	40	0	45	3	0	0	0	1	1	0	0	02:19:00	0	0
19	1	51	0	1	2	0	295.34	0	1	100	6	09:24:00	0	0	1	0	0	5	1	0	15	0	38	6	0	0	0	0	0	0	0	05:06:00	0	0
20	0	34	0	1	2	0	295.9	0	0	100	6	21:11:00	1	0	1	0	0	5	1	0	18	0	18	3	1	1	1	1	1	1	0	00:39:00	0	0
21	0	41	1	1	2	0	296.32	1	0	100	10	12:30:00	0	0	1	0	0	5	0	0	22	0	25	3	1	0	1	0	0	0	0	24:00	1	0
22	1	54	0	0	3	0	297.1	1	0	101	10	18:00:00	0	0	4	0	0	5	1	0	32	0	38	1	0	1	0	0	0	0	0	17:30:00	0	0
23	1	51	0	3	2	0	295.34	0	0	104	12	21:35:00	0	0	0	0	0	2	0	0	27	0	32	4	0	0	0	0	0	0	0	00:45:00	0	0
24	0	37	0	1	1	1	298.9	0	0	104	5	18:01:00	1	0	4	0	1	1	0	1	18	0	18	3	1	1	0	1	0	1	0	44:59	1	0
25	1	45	0	1	1	0	296.54	0	0	104	5	12:00:00	0	0	1	0	0	2	1	0	26	0	26	7	1	1	1	0	0	0	0	01:00:00	0	0
26	0	44	2	1	2	1	296.43	0	1	104	2	15:42:00	0	0	1	0	1	0	1	0	27	0	28	10	0	1	0	1	1	1	0	02:03:00	0	0
27	1	42	1	1	2	0	295.7	0	0	104	4	14:47:00	0	0	0	0	0	2	0	0	25	0	25	30	1	1	0	0	0	0	0	21:33:00	0	0
28	0	38	0	1	3	0	295.34	0	1	100	1	14:01:00	0	0	1	0	0	5	1	0	22	0	25	4	1	0	0	0	0	0	0	03:59:00	0	0
29	1	36	2	0	2	1	311	1	0	102	8	20:03:00	0	0	1	0	0	5	1	0	20	0	20	1	1	1	0	1	1	0	1	15:42:00	0	0
30	1	46	2	2	1	0	295.92	1	1	103	4	20:47:00	0	0	1	0	0	5	0	0	31	0	31	2	0	1	0	0	0	1	0	00:53:00	0	0
31	1	46	3	1	1	0	295.34	1	1	101	6	22:23:00	0	0	4	1	1	5	1	0	27	0	32	10	0	1	0	0	0	0	0	15:17:00	0	0
32	0	20	0	1	2	0	318	1	0	103	10	23:34:00	0	0	3	0	0	5	1	0	2	0	4	1	1	1	0	0	0	0	0	12:26:00	0	0
33	1	39	1	1	0	0	295.14	0	0	102	7	15:21:00	0	0	4	0	1	5	1	0	22	0	25	5	0	1	0	0	0	0	0	03:59:00	0	0
34	1	26	0	1	2	0	296.33	1	0	103	2	16:00:00	0	0	1	0	0	5	0	0	18	0	12	0	1	0	1	0	0	0	0	03:20:00	0	0
35	1	48	3	1	3	0	296.33	0	0	103	7	16:08:00	1	0	1	0	0	5	1	0	33	0	33	13	1	0	0	0	0	0	0	01:52:00	0	0
36	0	38	0	1	2	0	296.42	0	1	100	7	09:46:00	1	0	1	0	0	5	1	0	18	0	27	4	0	1	1	0	0	0	0	1900-01-01 00:54:00	0	0
37	1	53	2	1	0	0	295.72	1	0	101	1	19:28:00	0	0	1	0	0	5	1	0	39	0	42	1	1	0	0	0	0	0	0	19:42:00	0	0
38	1	39	0	1	1	0	295.34	0	0	100	1	17:11:00	0	0	3	0	0	5	0	0	19	0	29	0	1	0	0	0	0	0	0	25:59	1	0
39	0	34	0	1	2	0	295.9	0	0	103	10	21:12:00	0	0	4	1	0	5	1	0	20	0	20	9	0	1	0	0	0	0	0	37:38	1	0
40	0	36	0	1	2	0	295.72	0	1	100	11	17:06:00	1	0	1	0	0	5	0	0	23	0	25	6	0	0	1	0	0	0	0	00:44:00	0	0
41	1	45	3	1	1	1	296.9	1	1	104	10	17:17:00	0	0	1	0	1	2	1	0	31	0	31	0	0	1	0	0	0	0	0	44:33	1	0
42	0	33	0	1	1	0	295.9	0	0	104	4	07:46:00	0	1	3	1	1	0	0	0	20	0	20	6	0	1	0	0	0	1	0	78:29	1	1
43	1	54	2	1	0	0	295.34	0	0	100	1	10:39:00	0	0	3	0	0	5	1	0	45	0	45	2	0	1	0	0	0	0	0	03:11:00	0	0
44	0	26	0	1	3	0	299	1	0	103	6	12:42:00	0	0	0	0	0	5	0	0	15	0	13	1	0	1	0	0	0	0	0	24:38	1	0
45	1	37	1	1	3	0	295.34	1	1	101	1	12:17:00	0	0	1	0	0	5	1	0	28	0	28	3	1	0	0	0	0	0	0	02:23:00	0	0
46	0	25	0	1	2	0	295.34	1	0	102	3	22:55:00	0	0	4	0	0	5	1	0	15	0	15	9	0	1	0	0	1	0	0	11:35:00	0	0
47	0	34	0	1	3	0	292.9	1	0	101	2	18:41:00	1	0	1	0	0	5	0	0	25	0	25	0	0	0	0	0	0	1	0	02:34:00	0	0
48	1	43	2	1	2	0	296.4	0	0	104	8	14:53:00	0	0	4	0	0	0	1	0	27	0	30	9	1	1	0	0	1	0	0	23:07:00	0	0
49	1	23	0	1	2	0	295.9	1	0	100	8	20:04:00	0	0	1	0	1	5	0	0	14	0	15	1	1	1	1	0	1	0	0	15:06:00	0	0
50	0	29	0	0	2	0	295.34	1	1	100	2	20:00:00	0	0	1	0	0	5	1	0	18	0	27	1	1	1	0	1	1	1	0	00:30:00	0	0
51	0	37	2	1	1	0	296.9	1	1	101	10	23:15:00	0	0	4	0	0	5	0	0	19	0	29	7	1	1	1	0	1	0	1	11:20:00	0	0
52	0	32	0	1	2	0	295.34	0	0	101	3	11:50:00	0	0	4	0	0	5	0	1	16	0	24	3	1	1	0	0	0	0	0	29:40	1	0
53	1	41	1	1	3	0	295.32	1	0	102	11	14:46:00	1	0	0	0	0	5	0	0	18	0	32	0	1	0	0	0	0	0	1	03:34:00	0	0
54	1	29	2	1	2	0	295.34	1	0	100	11	16:26:00	0	0	1	0	0	5	0	0	21	0	21	1	1	0	0	0	1	1	0	03:44:00	0	0
55	1	46	2	2	1	0	296.42	0	0	104	3	12:44:00	0	0	6	0	0	2	1	0	30	0	35	6	0	1	0	0	1	0	0	97:11	1	1
56	1	33	0	1	2	0	295.94	1	1	100	10	23:36:00	0	0	1	0	1	5	1	0	25	0	26	13	1	0	1	0	1	0	0	11:54:00	0	0
57	1	51	0	1	2	0	295.34	0	0	101	6	17:20:00	0	0	1	0	0	5	0	0	19	0	43	1	0	1	0	0	0	0	0	05:00:00	0	0
58	1	33	0	1	2	0	295.34	1	0	103	3	12:56:00	0	0	4	0	0	5	1	0	24	0	24	0	0	1	0	0	1	1	0	29:04	1	0
59	1	25	0	1	2	0	296.43	0	0	102	10	08:38:00	0	0	4	0	0	5	1	0	16	0	16	5	0	1	1	0	0	0	0	26:22	1	0
60	1	47	2	0	1	1	309	1	0	100	8	11:56:00	0	0	0	0	0	5	0	0	40	0	41	0	0	0	0	1	1	1	1	04:04:00	0	0
61	1	44	1	1	2	0	296.99	1	0	102	10	22:55:00	0	0	1	0	0	5	0	0	33	0	35	3	1	1	0	1	0	0	0	00:30:00	0	0
62	1	22	0	1	3	0	299	1	0	104	3	14:21:00	0	0	1	0	0	2	1	0	14	0	12	11	0	0	0	0	0	0	0	96:49	1	1
63	0	33	0	0	4	0	295.34	1	1	103	1	16:53:00	0	0	4	0	1	5	1	0	19	0	25	1	0	0	0	0	0	0	0	21:37:00	0	0
64	0	30	1	1	2	0	295.34	0	0	101	2	17:00:00	0	0	1	0	0	5	1	0	18	0	24	1	0	1	0	0	1	0	0	01:00:00	0	0
65	1	57	1	1	0	0	295.94	1	0	101	5	19:37:00	0	0	1	0	0	5	1	0	24	0	50	4	1	1	0	0	0	0	0	00:23:00	0	0
66	0	24	0	1	2	1	295.74	0	0	103	12	10:52:00	0	0	1	0	0	5	1	0	15	0	15	7	1	1	1	0	0	0	0	02:08:00	0	0
67	0	28	0	0	2	0	296.5	1	0	100	7	20:09:00	1	0	1	0	0	5	1	0	22	0	22	4	1	1	0	1	0	1	0	41:01	1	0
68	1	32	1	1	3	1	311	0	0	101	8	17:05:00	1	0	4	0	0	5	0	0	22	0	25	0	1	1	0	1	1	0	0	07:55:00	0	0
69	0	41	1	1	2	1	295.9	0	1	103	11	07:03:00	1	1	3	0	1	5	1	0	30	0	32	5	1	1	0	0	0	0	0	07:17:00	0	0
70	1	47	1	0	2	0	300.01	1	1	100	11	13:47:00	0	0	3	0	0	5	0	0	42	0	42	0	1	0	0	0	0	0	0	02:33:00	0	0
71	1	62	1	1	0	0	311	1	1	102	5	14:42:00	0	0	1	0	1	5	0	0	51	0	56	0	1	1	0	1	1	0	0	20:18:00	0	0
72	1	31	0	2	0	0	294.9	1	1	101	9	11:40:00	1	0	6	0	0	5	1	0	26	0	26	1	1	1	0	0	0	0	0	02:20:00	0	0
73	1	66	3	1	0	0	293	0	0	100	3	07:27:00	0	1	1	0	0	5	0	0	66	0	66	0	0	0	0	0	0	0	0	02:53:00	0	0
74	0	23	0	1	1	1	295.3	0	0	101	12	16:05:00	0	0	1	0	0	5	0	0	15	0	17	0	0	0	0	0	0	0	0	17:35:00	0	0
75	0	24	0	1	2	0	295.64	0	0	100	3	10:54:00	0	0	1	0	0	5	1	0	20	0	20	7	0	1	0	0	0	0	0	03:06:00	0	0
76	0	42	0	1	2	0	295.9	1	0	102	7	18:07:00	0	0	3	0	0	5	1	0	20	0	36	9	0	1	0	1	0	1	0	16:53:00	0	0
77	0	57	1	1	2	0	291.89	1	0	103	1	19:26:00	0	0	4	1	1	5	0	0	31	0	51	0	0	1	0	1	0	1	0	16:34:00	0	0
78	0	38	0	1	2	0	295.9	1	0	104	4	15:05:00	0	0	0	0	0	2	1	0	20	0	31	6	0	0	0	0	1	1	0	21:55:00	0	0
79	0	56	2	2	3	0	294.8	1	1	101	12	10:00:00	0	0	6	0	1	5	1	0	47	0	54	3	1	1	0	1	1	0	0	05:30:00	0	0
80	0	31	0	1	3	0	295.94	0	0	102	7	03:10:00	0	1	4	0	1	5	1	0	24	0	28	5	0	1	1	0	0	0	0	34;20	1	0
81	0	32	0	1	2	0	295.32	1	0	102	6	12:29:00	1	0	4	0	0	5	1	0	22	0	26	5	0	1	1	0	0	0	0	05:41:00	0	0
82	0	39	0	1	3	1	294.8	1	0	100	10	17:34:00	1	0	1	0	0	5	1	0	24	0	35	3	1	1	0	1	0	0	0	15:56:00	0	0
83	1	39	2	1	2	0	296.22	0	0	100	4	11:45:00	0	0	2	0	0	5	0	0	36	0	36	1	0	0	0	0	0	0	0	00:15:00	0	0
84	0	28	0	1	2	0	299.91	1	0	102	9	11:55:00	1	0	3	0	1	5	1	0	22	0	22	7	0	1	0	0	0	0	0	24:05	1	0
85	1	35	1	1	0	0	298.9	1	1	103	12	12:35:00	0	0	4	0	0	5	0	0	28	0	28	4	1	1	0	0	1	1	0	25;40	1	0
86	1	38	1	1	2	1	300.3	0	0	101	12	15:00:00	0	0	1	0	1	5	1	0	20	0	34	0	1	0	0	0	0	0	0	04:30:00	0	0
87	1	31	0	1	3	0	296.13	0	1	101	10	01:00:00	0	1	4	0	1	5	1	0	23	0	27	5	1	1	1	0	1	0	0	10:00:00	0	0
88	0	34	0	1	0	0	298.9	1	1	104	12	11:40:00	0	0	4	0	0	0	1	0	20	0	27	0	1	1	0	0	1	1	0	01:50:00	0	0
89	1	38	1	1	3	0	296.33	0	1	101	7	09:30:00	1	0	4	0	1	5	0	0	24	0	34	5	1	0	0	1	1	0	0	08:30:00	0	0
90	1	44	1	1	0	0	311	1	0	101	1	18:49:00	0	0	1	0	0	5	0	0	39	0	41	0	1	0	0	1	1	0	0	02:11:00	0	0
91	0	26	0	1	2	0	292.9	1	0	102	10	17:26:00	0	0	4	0	0	5	0	0	17	0	21	2	0	1	1	1	1	1	0	113:44	1	1
92	0	29	0	1	2	1	298.9	1	0	103	3	08:23:00	1	0	4	1	1	5	0	0	22	0	24	2	1	1	0	1	1	0	0	26:22	1	0
93	0	29	0	1	3	1	300.4	1	0	103	7	04:05:00	1	1	0	0	0	5	0	0	24	0	24	0	1	0	1	1	1	0	0	04:25:00	0	0
94	1	46	2	0	1	1	296.89	1	0	104	6	04:11:00	0	1	2	0	0	5	0	0	39	0	39	0	1	1	0	1	1	0	1	00:49:00	0	0
95	0	33	0	1	2	1	295.34	1	0	103	3	17:28:00	1	0	0	0	0	5	0	0	28	0	28	0	0	0	0	0	0	1	0	00:17:00	0	0
96	0	37	1	1	4	0	296.13	1	0	102	3	14:27:00	0	0	1	0	0	5	1	0	33	0	33	1	0	1	1	0	1	0	1	04:03:00	0	0
97	0	36	1	1	2	1	298.8	0	0	100	5	19:23:00	1	0	1	0	0	5	0	0	34	0	34	1	0	0	1	0	0	0	0	00:37:00	0	0
98	0	27	0	1	2	0	311	1	0	101	12	18:25:00	1	0	4	0	0	5	0	0	24	0	24	0	0	1	0	0	0	1	0	02:20:00	0	0
99	1	59	1	1	0	0	295.6	1	0	100	4	23:05:00	0	0	1	0	0	5	1	0	52	0	58	2	0	0	0	0	0	0	0	13:55:00	0	0
100	0	43	1	1	1	1	291.3	1	0	100	3	15:58:00	1	0	0	0	0	5	0	0	41	0	42	0	0	1	1	1	0	0	0	05:02:00	0	0
101	0	32	0	0	2	0	296.63	1	0	101	10	04:20:00	0	1	1	1	1	5	1	0	15	0	29	1	1	1	0	0	1	1	0	87:40	1	1
102	1	21	0	1	2	0	295.74	0	0	103	2	11:04:00	0	0	1	0	1	5	0	0	17	0	17	1	0	1	0	0	0	0	0	05:36:00	0	0
103	0	60	1	1	0	0	296.9	1	0	104	12	11:20:00	1	0	3	0	0	1	1	0	32	0	54	1	0	1	0	0	0	0	0	03:30:00	0	0
104	1	47	1	1	2	0	296.34	1	1	104	5	00:23:00	0	1	2	0	0	3	0	0	37	0	42	0	1	0	0	0	0	0	0	00:37:00	0	0
105	1	45	1	1	3	1	298.9	1	0	104	3	10:20:00	0	0	1	0	0	2	0	0	40	0	41	2	0	1	0	0	0	0	0	07:40:00	0	0
106	0	31	0	0	1	0	295.34	1	1	101	2	12:19:00	0	0	4	0	0	5	1	0	30	0	30	2	0	1	0	1	1	1	0	01:41:00	0	0
107	0	36	0	1	3	0	292.9	0	1	102	2	14:27:00	0	0	3	0	0	5	0	0	25	0	34	2	0	0	0	1	1	1	0	47:13	1	0
108	0	55	1	1	1	0	311	1	0	102	8	07:20:00	1	1	0	0	0	5	1	0	52	0	52	5	1	0	0	1	1	0	0	27;40	1	0
109	1	42	2	1	3	0	293.82	0	0	104	1	17:20:00	1	0	4	1	1	5	1	0	36	0	38	1	0	0	0	0	1	0	0	02:55:00	0	0
110	1	30	0	1	3	0	300.4	1	0	100	1	22:42:00	0	0	4	0	0	5	0	0	20	0	30	1	0	1	1	0	1	0	1	15:03:00	0	0
111	0	44	2	1	2	0	298.9	0	1	100	11	12:38:00	0	0	5	0	0	5	1	0	36	0	43	0	0	0	0	1	1	0	0	25:22	1	0
112	0	35	0	1	2	0	295.74	0	0	103	3	11:23:00	0	0	5	1	1	5	0	0	20	0	31	1	0	1	0	0	0	0	0	03:52:00	0	0
113	0	42	1	1	1	1	295.72	0	0	100	8	13:12:00	1	0	0	0	0	5	0	0	32	0	42	0	0	1	1	0	0	0	0	01:08:00	0	0
114	1	20	0	1	2	0	295.32	0	0	100	12	21:51:00	0	0	4	0	0	5	1	0	19	0	19	0	0	0	0	0	0	0	0	12:39:00	0	0
115	0	50	0	0	2	0	295.7	0	1	104	7	17:22:00	0	0	0	0	0	2	0	0	42	0	45	0	0	0	0	1	1	0	1	00:23:00	0	0
116	1	54	2	1	1	0	296.34	1	0	100	1	04:42:00	1	1	5	0	1	5	0	0	45	1	55	0	0	0	0	0	0	1	1	05:03:00	0	0
117	1	43	0	0	3	1	298.9	1	0	100	1	07:16:00	0	1	3	1	1	5	1	0	35	1	43	0	0	1	1	0	0	0	0	03:34:00	0	0
118	0	32	1	1	3	1	311	1	1	100	9	11:33:00	1	0	1	0	0	5	0	0	26	0	32	0	0	0	0	1	1	0	0	01:57:00	0	0
119	0	48	0	1	2	0	295.9	0	0	100	3	17:01:00	0	0	1	0	0	5	0	0	19	1	49	0	1	1	1	0	0	0	0	19:49:00	0	0
120	0	33	0	0	0	1	291.9	1	1	100	5	21:36:00	0	0	3	0	1	5	0	0	34	0	34	0	0	1	0	1	1	1	0	36:54	1	0
121	0	65	1	1	3	0	309.24	0	0	100	5	15:50:00	1	0	1	0	0	5	0	0	62	0	65	0	0	0	0	0	1	0	0	03:10:00	0	0
122	1	60	3	1	1	0	295.9	0	0	101	3	15:25:00	1	0	1	0	0	5	0	0	40	0	60	1	0	0	1	0	0	0	0	03:05:00	0	0
123	0	88	1	1	2	0	309.28	1	1	103	6	02:51:00	0	1	1	0	0	5	0	0	80	0	86	0	0	1	0	0	0	0	0	00:09:00	0	0
124	1	33	1	1	0	1	300	1	0	100	5	18:47:00	1	0	1	0	0	5	0	0	33	1	33	0	0	0	1	0	1	0	0	01:03:00	0	0
125	0	36	0	1	2	1	295.9	0	0	103	7	22:09:00	1	0	4	0	0	5	1	0	24	0	34	0	0	1	0	0	0	0	0	01:21:00	0	0
126	1	29	0	1	2	0	292.9	1	1	103	5	23:56:00	0	0	3	0	1	5	0	0	26	0	26	1	1	1	0	1	0	1	0	59:04	1	1
127	1	62	1	0	3	0	300.4	0	0	100	6	18:00:00	1	0	1	0	0	5	0	0	60	0	62	0	0	0	0	0	0	0	1	02:00:00	0	0
128	0	26	0	1	1	0	311	1	0	100	6	10:29:00	1	0	4	0	0	5	0	0	27	1	27	0	0	1	1	1	0	0	0	06:51:00	0	0
129	0	43	2	1	2	0	311	1	0	100	7	16:10:00	0	0	2	0	0	5	0	0	25	1	43	0	1	0	0	1	1	0	0	124:20	1	1
130	1	37	0	0	3	0	298.9	0	1	100	7	20:14:00	0	0	1	0	0	5	1	0	36	1	37	0	0	0	0	0	0	0	0	64:56	1	1
131	0	27	0	1	2	0	295.9	1	0	103	8	22:19:00	0	0	1	0	1	5	0	0	18	0	18	9	1	1	0	0	1	1	0	108:11	1	1
132	1	42	1	1	2	0	295.9	0	1	104	12	09:15:00	0	0	3	0	0	0	1	0	32	0	42	1	1	1	0	1	1	1	0	26:15	1	0
133	1	34	2	1	2	1	311	0	0	100	9	21:30:00	0	0	4	1	0	5	0	0	34	1	35	0	1	0	0	1	1	0	0	03:15:00	0	0
134	0	33	1	1	3	1	296.23	0	0	100	9	21:43:00	0	0	0	0	0	5	0	0	33	1	34	0	1	1	0	1	0	0	1	14:17:00	0	0
135	0	84	3	1	0	0	294.11	0	0	100	10	19:54:00	0	0	5	0	1	5	1	0	80	1	84	0	1	1	0	1	1	0	0	14:46:00	0	0
136	0	35	0	1	2	0	298.9	1	0	100	10	11:38:00	0	0	3	0	0	5	1	0	29	1	35	0	0	1	0	1	1	0	0	03:07:00	0	0
137	0	81	1	1	0	0	799.9	0	0	100	11	20:08:00	1	0	4	0	0	5	0	0	81	1	81	0	0	1	0	0	0	0	0	01:42:00	0	0
138	0	76	1	1	2	0	290.42	0	0	100	11	22:44:00	0	0	1	0	0	5	1	0	76	1	76	0	0	1	0	0	1	0	0	35:36	1	0
139	1	57	1	1	0	1	300	1	0	100	12	14:48:00	1	0	1	0	0	5	0	0	57	0	57	0	0	0	0	0	0	0	0	43:42	1	0
140	1	57	1	1	1	0	296.34	0	1	101	10	22:20:00	0	0	3	0	1	5	1	0	54	0	56	1	0	1	1	0	0	0	0	35:50	1	0
141	0	38	2	1	2	1	300.4	1	0	101	1	01:14:00	0	1	5	0	0	5	0	0	35	1	39	0	0	1	1	1	1	0	0	10:01:00	0	0
142	1	20	0	1	1	1	296.4	0	0	104	12	05:04:00	0	1	4	0	0	1	1	0	15	0	17	2	1	0	1	1	0	0	0	05:56:00	0	0
143	0	34	0	1	1	1	296.01	1	0	102	10	20:04:00	0	0	4	0	0	5	0	0	29	0	33	1	0	0	1	1	0	1	0	01:26:00	0	0
144	0	26	0	1	3	1	309	1	1	101	10	21:20:00	1	0	0	0	0	5	0	0	26	0	26	0	0	0	0	0	0	1	0	00:50:00	0	0
145	0	61	2	1	2	1	311	1	0	101	3	01:55:00	0	1	1	0	0	5	1	0	61	1	61	0	1	0	0	1	0	0	0	09:05:00	0	0
146	0	31	0	1	2	0	298.9	1	0	101	4	17:10:00	0	0	4	1	1	5	1	0	32	1	32	0	1	1	0	0	1	0	0	20:20:00	0	0
147	0	26	0	1	3	0	292	1	0	101	4	12:06:00	0	0	1	0	0	5	0	0	26	0	26	0	0	0	0	0	0	1	0	03:24:00	0	0
148	1	40	1	1	2	0	298.9	1	1	101	5	22:34:00	0	0	3	0	1	5	0	0	34	1	35	0	0	0	0	0	0	0	0	03:16:00	0	0
149	1	24	2	1	1	0	309.28	1	0	102	7	23:10:00	0	0	1	0	1	5	0	0	22	0	23	0	1	0	0	0	0	0	0	34:15	1	0
150	0	57	3	1	4	1	296.43	0	0	102	7	15:05:00	0	0	4	0	0	5	1	0	56	0	57	1	0	0	0	0	0	0	0	19:15:00	0	0
151	1	44	1	1	2	1	309.29	1	0	101	7	15:20:00	0	0	3	0	0	5	0	0	44	1	44	0	1	0	0	0	0	0	0	27:10	1	0
152	1	44	1	1	2	0	295.34	1	0	101	7	16:40:00	0	0	3	0	1	5	1	0	41	1	44	0	0	1	0	1	0	0	0	42:20	1	0
153	1	41	1	1	2	0	295.34	1	0	101	8	11:30:00	0	0	0	0	0	5	1	0	38	1	42	0	1	1	0	0	0	0	0	08:45:00	0	0
154	1	22	0	1	3	1	298.9	0	0	101	9	15:00:00	0	0	1	0	0	5	1	0	16	1	22	0	1	1	1	0	0	0	0	04:30:00	0	0
155	1	57	1	1	1	1	296.33	1	1	102	9	12:17:00	0	0	0	0	0	5	1	0	57	0	57	2	1	1	1	0	0	0	1	21:43:00	0	0
156	0	47	0	0	3	1	291.81	1	1	102	6	12:22:00	0	0	2	0	0	5	0	0	42	0	46	0	0	1	0	1	1	0	0	04:58:00	0	0
157	0	38	0	1	3	0	296.5	1	0	101	12	05:46:00	1	1	1	1	1	5	0	0	34	1	38	0	1	1	1	1	0	0	0	29:54	1	0
158	0	33	0	1	2	1	291.5	1	0	101	12	05:24:00	1	1	4	1	1	5	0	0	33	1	33	0	1	1	1	0	1	0	0	03:51:00	0	0
159	0	31	0	1	1	0	295.9	0	0	104	8	15:50:00	1	0	4	0	1	0	1	0	27	0	29	1	0	1	0	1	1	1	0	23:10:00	0	0
160	1	51	2	1	2	1	298.9	0	1	103	9	11:58:00	1	0	1	0	0	5	0	0	40	0	50	2	1	0	0	0	0	0	0	09:32:00	0	0
161	1	39	1	1	3	0	296.34	1	0	102	6	23:42:00	0	0	1	0	0	5	0	0	35	0	39	0	1	1	0	1	0	0	0	11:48:00	0	0
162	0	34	0	1	1	0	311	1	0	102	7	08:08:00	0	0	0	0	0	5	0	0	34	0	34	0	0	1	1	1	1	1	0	03:22:00	0	0
163	1	44	1	1	4	1	309	0	0	102	4	11:04:00	0	0	1	0	0	5	1	0	44	0	44	0	0	0	1	0	0	0	0	01:56:00	0	0
164	1	38	1	1	2	0	298.9	1	0	104	4	14:41:00	0	0	1	0	0	2	0	0	35	0	37	3	1	1	0	0	1	0	0	00:19:00	0	0
165	0	38	2	1	1	1	298.9	0	0	102	5	05:21:00	1	1	4	0	0	5	1	0	38	1	38	0	0	0	0	0	1	0	0	04:39:00	0	0
166	0	32	1	0	2	0	300	1	0	102	7	11:03:00	0	0	3	0	0	5	0	0	31	0	32	0	0	0	0	1	0	0	0	02:42:00	0	0
167	0	86	3	1	0	0	290.2	0	0	102	7	08:28:00	1	0	1	0	0	5	0	0	85	0	86	0	0	1	0	1	1	0	0	02:17:00	0	0
168	1	57	1	1	0	0	296.9	1	0	102	8	08:18:00	0	0	4	0	0	5	0	0	56	1	57	0	0	1	0	0	0	0	0	02:12:00	0	0
169	1	37	1	1	1	1	296.9	1	0	104	6	07:10:00	0	1	4	0	0	1	0	0	30	0	36	0	1	1	1	1	1	1	1	31:20	1	0
170	1	73	3	1	0	0	290.21	0	0	103	3	11:46:00	0	0	1	0	0	5	0	0	73	0	73	0	0	1	0	0	0	0	0	02:24:00	0	0
171	1	36	0	1	3	1	300.4	0	0	102	10	15:32:00	1	0	2	0	0	5	0	0	36	1	36	0	1	0	0	0	0	0	0	04:48:00	0	0
172	1	38	1	1	2	0	296.3	0	0	104	1	17:36:00	1	0	0	0	0	2	0	0	28	0	37	3	1	0	0	0	0	0	1	02:09:00	0	0
173	1	35	0	0	2	0	298.9	1	0	102	12	14:27:00	0	0	4	0	1	5	1	0	34	1	35	0	1	0	1	0	0	0	0	05:43:00	0	0
174	0	42	0	1	1	1	291.3	1	0	103	3	18:33:00	0	0	1	0	0	5	0	0	34	0	42	1	0	1	0	1	1	0	0	20:57:00	0	0
175	0	41	1	1	1	0	298.9	0	0	103	2	09:38:00	1	0	4	1	1	5	0	0	42	1	42	0	0	1	0	1	0	0	0	78:37	1	1
176	0	37	0	1	4	0	298.9	0	0	103	2	07:48:00	0	1	4	1	0	5	1	0	35	1	38	0	0	1	0	1	0	0	0	27:32	1	0
177	1	37	1	1	1	0	294.9	0	1	103	3	14:55:00	0	0	4	1	1	5	0	1	36	1	38	0	0	1	0	0	0	0	0	52:05	1	1
178	0	40	0	1	4	0	296.44	0	0	104	10	18:34:00	0	0	1	0	0	2	0	0	32	0	39	0	0	1	0	0	0	0	0	15:16:00	0	0
179	1	23	0	1	2	1	296.8	0	0	103	5	09:50:00	1	0	1	0	1	5	1	0	15	0	24	0	1	1	0	0	0	0	0	05:40:00	0	0
180	0	87	1	1	3	0	290.2	0	1	103	10	13:28:00	0	0	1	0	0	5	1	0	85	0	87	3	0	1	0	0	0	0	0	01:02:00	0	0
181	0	30	0	1	1	0	312.3	1	0	103	6	15:12:00	1	0	3	0	0	5	0	0	19	0	30	0	1	1	0	0	1	0	0	00:48:00	0	0
182	0	55	1	1	1	1	298.9	0	1	103	6	14:51:00	1	0	1	0	0	5	1	0	53	1	55	0	0	0	0	1	0	0	0	23:09:00	0	0
183	0	21	0	1	3	1	296.44	0	1	103	7	11:05:00	1	0	1	0	1	5	1	0	22	1	22	0	0	1	1	0	0	0	0	27:55	1	0
184	0	56	1	1	1	1	298.9	1	0	103	8	20:26:00	0	0	4	1	1	5	1	0	52	1	56	0	1	1	0	1	1	0	0	22:04:00	0	0
185	1	39	0	1	1	0	298.9	1	0	103	8	16:47:00	0	0	1	0	1	5	1	0	40	1	40	0	0	1	1	1	1	0	0	98:26	1	1
186	0	31	0	1	2	1	295.9	0	0	103	9	23:12:00	0	0	4	0	0	5	0	0	18	1	31	0	0	1	0	0	0	0	0	10:18:00	0	0
187	0	30	0	1	2	0	298.9	1	1	104	6	20:45:00	0	0	3	0	0	2	1	0	28	0	30	3	1	1	0	0	0	1	0	40:45	1	0
188	1	36	0	1	2	1	298.9	0	0	103	11	12:01:00	0	0	4	1	1	5	0	0	23	1	25	0	0	0	0	0	0	0	0	48:19	1	1
189	0	57	0	1	1	0	295.9	0	0	103	12	14:19:00	0	0	4	1	1	5	0	0	52	1	57	0	0	1	0	1	1	0	0	02:41:00	0	0
190	1	56	0	0	0	1	298.9	1	0	104	1	00:13:00	1	1	4	1	1	5	1	0	52	1	57	0	0	1	0	1	1	0	0	36:57	1	0
191	0	88	1	1	0	0	294.11	1	1	104	1	00:28:00	1	1	4	0	1	2	0	0	88	1	89	0	0	1	0	0	0	0	0	56:17	1	1
192	1	70	3	1	0	0	290.9	0	0	104	6	21:28:00	0	0	1	0	0	2	0	0	70	0	71	1	0	0	0	1	0	0	0	38:32	1	0
193	1	22	0	1	2	0	295.34	0	0	104	6	12:22:00	1	0	4	0	0	2	1	0	22	0	23	1	1	0	1	0	0	1	0	25:08	1	0
194	1	62	0	1	0	1	311	1	0	104	5	01:11:00	1	1	4	1	1	1	0	0	38	1	62	0	1	1	0	1	1	0	0	18:34:00	0	0
195	1	35	0	1	1	1	298.9	1	0	104	6	17:56:00	0	0	4	0	1	1	1	0	35	1	35	0	0	1	1	1	0	0	0	43:04	1	0
196	1	31	0	0	3	0	298.9	0	1	104	7	00:15:00	0	1	2	0	1	2	1	0	27	1	32	0	0	1	0	0	0	0	0	84:45	1	1
197	0	27	2	0	2	1	298.9	1	0	104	8	15:53:00	0	0	4	0	0	0	1	0	28	1	28	0	1	1	0	1	1	1	1	17:37:00	0	0
198	0	20	0	0	3	0	296.4	0	0	104	9	02:16:00	0	1	4	1	1	0	0	0	18	1	20	0	0	0	0	0	0	0	0	34:44	1	0
199	0	23	0	1	2	1	298.9	0	0	104	11	14:59:00	0	0	4	0	0	0	1	0	18	1	23	0	0	1	0	0	0	0	0	06:01:00	0	0
200	0	44	1	1	1	1	311	1	0	104	12	03:50:00	1	1	4	1	1	0	0	0	44	1	44	0	1	1	0	1	1	0	0	09:25:00	0	0

## Sheet: Variables
Variable	Meaning	Coding
Gender	Gender	0.Male 1.Female
Age	Age	□□ years
MS	Marital status	0.Never been married 1.Married 2.Divorced 3.Widowed 4.Unclear
Living	Living arrangement	0.Lived alone 1.Lived with family or friends 2.Lived in an institution 3.Unclear
Edu	Education level	0.Elementary school 1.Middle school 2.High school 3.College 4.Graduate school
Emp	Employment	0.Unemployed 1.Employed
Ppsy	Primary psychiatric diagnosis code	First ICD-9-CM code of the visit
Psyco	Psychiatric comorbidity	0.No 1.Yes
Phyco	Physical comorbidity	0.No 1.Yes
Yearv	Year of the visit	□□□□
Monv	Month of the visit	□□
Holiday	Arrived on a weekend or holiday	0.No 1.Yes
TOA	Time of arrival, hh:mm	□□ : □□
Night	Arrived during night shift	0.No 1.Yes
MOA	Mode of arrival	0.Alone 1.Accompanied by family 2.Accompanied by someone other than family 3.In ambulance without police escort 4.In ambulance with police escort 5.Transferred from another hospital 6.Transferred from an institution 7.Other
AIR	Arrived in restraint	0.No 1.Yes
Resed	Use of restraint in the ED	0.No 1.Yes
Triage	Triage level	0.I 1.II 2.III 3.IV 4.V 5.Triage level not recorded
TIU	Transfer to inpatient unit	0.No 1.Yes
Invhos	Request for involuntary hospitalization	0.No 1.Yes
AON	Age of onset	□□ years
NP	New patient	0.No 1.Yes
AFH	Age of first hospital visit	□□ years
NPIA	No. of previous inpatient admissions	□□ times
HIS	History of self-injury	0.No 1.Yes
HV	History of violence	0.No 1.Yes
FHPsy	Family history of psychiatric disorders	0.No 1.Yes
HAM	History of alcohol misuse	0.No 1.Yes
HCS	History of cigarette smoking	0.No 1.Yes
HISU	History of illicit substance use	0.No 1.Yes
HPDU	History of prescription drug misuse	0.No 1.Yes
LOS	Length Of Stay, hh:mm	□□ : □□
LOS24	LOS > 24 hours	0.No 1.Yes
LOS48	LOS > 48 hours	0.No 1.Yes
